# Supplementary material for: Electroconvulsive Therapy (ECT) and Repetitive Transcranial Magnetic Stimulation (rTMS), Benefits and Adverse Effects in Patients with Depression: A Scoping Review
Source: J Clin Med. 2026 Jul 2;15(13):5194. doi: 10.3390/jcm15135194 (PMC13363206; doi:10.3390/jcm15135194)
Supplement: Supplementary file 1 [file jcm-15-05194-s001.zip]

Archive with 1 entries (1 files):
- jcm-4185987-supplementary.pdf
